# Supplementary material for: Next Generation Sequencing Identifies the HLA-DQA1*03:03 Allele in the Type 1 Diabetes Risk-Associated HLA-DQ8 Serotype
Source: Genes (Basel). 2021 Nov 25;12(12):1879. doi: 10.3390/genes12121879 (PMC8701008; doi:10.3390/genes12121879)
Supplement: Supplementary file 1 [file genes-12-01879-s001.zip]

Archive with 1 entries (1 files):
- genes-1431344-supplementary.pdf
